# Supplementary material for: Outsourcing Medical Data Analyses: Can Technology Overcome Legal, Privacy, and Confidentiality Issues?
Source: J Med Internet Res. 2013 Dec 16;15(12):e283. doi: 10.2196/jmir.2471 (PMC3877744; doi:10.2196/jmir.2471)
Supplement: Supplementary file 3 [file jmir_v15i12e283_app3.zip]

Archive with 30 entries (30 files):
- abalone.arff
- arrhythmia.arff
- audiology.arff
- breast-cancer-wisconsin.arff
- breast-cancer.arff
- breast-tissue.arff
- cardiotocography.arff
- cmc.arff
- colic.arff
- covtype.arff
- dermatology.arff
- diabetes.arff
- diagnosis.arff
- echocardiogram.arff
- ecoli.arff
- haberman.arff
- heart.arff
- hepatitis.arff
- iris.arff
- lung-cancer.arff
- lymphography.arff
- mammographic_masses.arff
- mushroom.arff
- post-operative.arff
- primary-tumor.arff
- seeds.arff
- soybean.arff
- spectf_train.arff
- yeast.arff
- zoo.arff
