# Supplementary material for: Outsourcing Medical Data Analyses: Can Technology Overcome Legal, Privacy, and Confidentiality Issues?
Source: J Med Internet Res. 2013 Dec 16;15(12):e283. doi: 10.2196/jmir.2471 (PMC3877744; doi:10.2196/jmir.2471)
Supplement: Supplementary file 4 [file jmir_v15i12e283_app4.zip]

Archive with 30 entries (30 files):
- abalone.tree
- arrhythmia.tree
- audiology.tree
- breast-cancer-wisconsin.tree
- breast-cancer.tree
- breast-tissue.tree
- cardiotocography.tree
- cmc.tree
- colic.tree
- covtype.tree
- dermatology.tree
- diabetes.tree
- diagnosis.tree
- echocardiogram.tree
- ecoli.tree
- haberman.tree
- heart.tree
- hepatitis.tree
- iris.tree
- lung-cancer.tree
- lymphography.tree
- mammographic_masses.tree
- mushroom.tree
- post-operative.tree
- primary-tumor.tree
- seeds.tree
- soybean.tree
- spectf_train.tree
- yeast.tree
- zoo.tree
