# Supplementary material for: Outsourcing Medical Data Analyses: Can Technology Overcome Legal, Privacy, and Confidentiality Issues?
Source: J Med Internet Res. 2013 Dec 16;15(12):e283. doi: 10.2196/jmir.2471 (PMC3877744; doi:10.2196/jmir.2471)
Supplement: Supplementary file 5 [file jmir_v15i12e283_app5.zip]

Archive with 30 entries (30 files):
- abalone_enc.arff
- arrhythmia_enc.arff
- audiology_enc.arff
- breast-cancer-wisconsin_enc.arff
- breast-cancer_enc.arff
- breast-tissue_enc.arff
- cardiotocography_enc.arff
- cmc_enc.arff
- colic_enc.arff
- covtype_enc.7z
- dermatology_enc.arff
- diabetes_enc.arff
- diagnosis_enc.arff
- echocardiogram_enc.arff
- ecoli_enc.arff
- haberman_enc.arff
- heart_enc.arff
- hepatitis_enc.arff
- iris_enc.arff
- lung-cancer_enc.arff
- lymphography_enc.arff
- mammographic_masses_enc.arff
- mushroom_enc.arff
- post-operative_enc.arff
- primary-tumor_enc.arff
- seeds_enc.arff
- soybean_enc.arff
- spectf_train_enc.arff
- yeast_enc.arff
- zoo_enc.arff
