# Supplementary material for: Outsourcing Medical Data Analyses: Can Technology Overcome Legal, Privacy, and Confidentiality Issues?
Source: J Med Internet Res. 2013 Dec 16;15(12):e283. doi: 10.2196/jmir.2471 (PMC3877744; doi:10.2196/jmir.2471)
Supplement: Supplementary file 6 [file jmir_v15i12e283_app6.zip]

Archive with 2 entries (2 files):
- encrypt.htm
- gibberish-aes.js
