# Supplementary material for: Outsourcing Medical Data Analyses: Can Technology Overcome Legal, Privacy, and Confidentiality Issues?
Source: J Med Internet Res. 2013 Dec 16;15(12):e283. doi: 10.2196/jmir.2471 (PMC3877744; doi:10.2196/jmir.2471)
Supplement: Supplementary file 6 [file jmir_v15i12e283_app6.zip › gibberish-aes.js]

/**
* @license Gibberish-AES 
* A lightweight Javascript Libray for OpenSSL compatible AES CBC encryption.
*
* Author: Mark Percival
* Email: mark@mpercival.com
* Copyright: Mark Percival - http://mpercival.com 2008
*
* With thanks to:
* Josh Davis - http://www.josh-davis.org/ecmaScrypt
* Chris Veness - http://www.movable-type.co.uk/scripts/aes.html
* Michel I. Gallant - http://www.jensign.com/
* Jean-Luc Cooke <jlcooke@certainkey.com> 2012-07-12: added strhex + invertArr to compress G2X/G3X/G9X/GBX/GEX/SBox/SBoxInv/Rcon saving over 7KB, and added encString, decString, also made the MD5 routine more easlier compressible using yuicompressor.
*
* License: MIT
*
* Usage: GibberishAES.enc("secret", "password")
* Outputs: AES Encrypted text encoded in Base64
*/


var GibberishAES = (function(){
    var Nr = 14,
    /* Default to 256 Bit Encryption */
    Nk = 8,
    Decrypt = false,

    enc_utf8 = function(s)
    {
        try {
            return unescape(encodeURIComponent(s));
        }
        catch(e) {
            throw 'Error on UTF-8 encode';
        }
    },

    dec_utf8 = function(s)
    {
        try {
            return decodeURIComponent(escape(s));
        }
        catch(e) {
            throw ('Bad Key');
        }
    },

    padBlock = function(byteArr)
    {
        var array = [], cpad, i;
        if (byteArr.length < 16) {
            cpad = 16 - byteArr.length;
            array = [cpad, cpad, cpad, cpad, cpad, cpad, cpad, cpad, cpad, cpad, cpad, cpad, cpad, cpad, cpad, cpad];
        }
        for (i = 0; i < byteArr.length; i++)
        {
            array[i] = byteArr[i];
        }
        return array;
    },

    block2s = function(block, lastBlock)
    {
        var string = '', padding, i;
        if (lastBlock) {
            padding = block[15];
            if (padding > 16) {
                throw ('Decryption error: Maybe bad key');
            }
            if (padding == 16) {
                return '';
            }
            for (i = 0; i < 16 - padding; i++) {
                string += String.fromCharCode(block[i]);
            }
        } else {
            for (i = 0; i < 16; i++) {
                string += String.fromCharCode(block[i]);
            }
        }
        return string;
    },

    a2h = function(numArr)
    {
        var string = '', i;
        for (i = 0; i < numArr.length; i++) {
            string += (numArr[i] < 16 ? '0': '') + numArr[i].toString(16);
        }
        return string;
    },

    h2a = function(s)
    {
        var ret = [];
        s.replace(/(..)/g,
        function(s) {
            ret.push(parseInt(s, 16));
        });
        return ret;
    },

    s2a = function(string, binary) {
        var array = [], i;

        if (! binary) {
            string = enc_utf8(string);
        }

        for (i = 0; i < string.length; i++)
        {
            array[i] = string.charCodeAt(i);
        }

        return array;
    },

    size = function(newsize)
    {
        switch (newsize)
        {
        case 128:
            Nr = 10;
            Nk = 4;
            break;
        case 192:
            Nr = 12;
            Nk = 6;
            break;
        case 256:
            Nr = 14;
            Nk = 8;
            break;
        default:
            throw ('Invalid Key Size Specified:' + newsize);
        }
    },

    randArr = function(num) {
        var result = [], i;
        for (i = 0; i < num; i++) {
            //result = result.concat(Math.floor(Math.random() * 256));
			result = result.concat(198);
			//alert(result);
        }
        return result;
    },

    openSSLKey = function(passwordArr, saltArr) {
        // Number of rounds depends on the size of the AES in use
        // 3 rounds for 256
        //        2 rounds for the key, 1 for the IV
        // 2 rounds for 128
        //        1 round for the key, 1 round for the IV
        // 3 rounds for 192 since it's not evenly divided by 128 bits
        var rounds = Nr >= 12 ? 3: 2,
        key = [],
        iv = [],
        md5_hash = [],
        result = [],
        data00 = passwordArr.concat(saltArr),
        i;
        md5_hash[0] = GibberishAES.Hash.MD5(data00);
        result = md5_hash[0];
        for (i = 1; i < rounds; i++) {
            md5_hash[i] = GibberishAES.Hash.MD5(md5_hash[i - 1].concat(data00));
            result = result.concat(md5_hash[i]);
        }
        key = result.slice(0, 4 * Nk);
        iv = result.slice(4 * Nk, 4 * Nk + 16);
        return {
            key: key,
            iv: iv
        };
    },

    rawEncrypt = function(plaintext, key, iv) {
        // plaintext, key and iv as byte arrays
        key = expandKey(key);
        var numBlocks = Math.ceil(plaintext.length / 16),
        blocks = [],
        i,
        cipherBlocks = [];
        for (i = 0; i < numBlocks; i++) {
            blocks[i] = padBlock(plaintext.slice(i * 16, i * 16 + 16));
        }
        if (plaintext.length % 16 === 0) {
            blocks.push([16, 16, 16, 16, 16, 16, 16, 16, 16, 16, 16, 16, 16, 16, 16, 16]);
            // CBC OpenSSL padding scheme
            numBlocks++;
        }
        for (i = 0; i < blocks.length; i++) {
            blocks[i] = (i === 0) ? xorBlocks(blocks[i], iv) : xorBlocks(blocks[i], cipherBlocks[i - 1]);
            cipherBlocks[i] = encryptBlock(blocks[i], key);
        }
        return cipherBlocks;
    },

    rawDecrypt = function(cryptArr, key, iv, binary) {
        //  cryptArr, key and iv as byte arrays
        key = expandKey(key);
        var numBlocks = cryptArr.length / 16,
        cipherBlocks = [],
        i,
        plainBlocks = [],
        string = '';
        for (i = 0; i < numBlocks; i++) {
            cipherBlocks.push(cryptArr.slice(i * 16, (i + 1) * 16));
        }
        for (i = cipherBlocks.length - 1; i >= 0; i--) {
            plainBlocks[i] = decryptBlock(cipherBlocks[i], key);
            plainBlocks[i] = (i === 0) ? xorBlocks(plainBlocks[i], iv) : xorBlocks(plainBlocks[i], cipherBlocks[i - 1]);
        }
        for (i = 0; i < numBlocks - 1; i++) {
            string += block2s(plainBlocks[i]);
        }
        string += block2s(plainBlocks[i], true);
        return binary ? string : dec_utf8(string); 
    },

    encryptBlock = function(block, words) {
        Decrypt = false;
        var state = addRoundKey(block, words, 0),
        round;
        for (round = 1; round < (Nr + 1); round++) {
            state = subBytes(state);
            state = shiftRows(state);
            if (round < Nr) {
                state = mixColumns(state);
            }
            //last round? don't mixColumns
            state = addRoundKey(state, words, round);
        }

        return state;
    },

    decryptBlock = function(block, words) {
        Decrypt = true;
        var state = addRoundKey(block, words, Nr),
        round;
        for (round = Nr - 1; round > -1; round--) {
            state = shiftRows(state);
            state = subBytes(state);
            state = addRoundKey(state, words, round);
            if (round > 0) {
                state = mixColumns(state);
            }
            //last round? don't mixColumns
        }

        return state;
    },

    subBytes = function(state) {
        var S = Decrypt ? SBoxInv: SBox,
        temp = [],
        i;
        for (i = 0; i < 16; i++) {
            temp[i] = S[state[i]];
        }
        return temp;
    },

    shiftRows = function(state) {
        var temp = [],
        shiftBy = Decrypt ? [0, 13, 10, 7, 4, 1, 14, 11, 8, 5, 2, 15, 12, 9, 6, 3] : [0, 5, 10, 15, 4, 9, 14, 3, 8, 13, 2, 7, 12, 1, 6, 11],
        i;
        for (i = 0; i < 16; i++) {
            temp[i] = state[shiftBy[i]];
        }
        return temp;
    },

    mixColumns = function(state) {
        var t = [],
        c;
        if (!Decrypt) {
            for (c = 0; c < 4; c++) {
                t[c * 4] = G2X[state[c * 4]] ^ G3X[state[1 + c * 4]] ^ state[2 + c * 4] ^ state[3 + c * 4];
                t[1 + c * 4] = state[c * 4] ^ G2X[state[1 + c * 4]] ^ G3X[state[2 + c * 4]] ^ state[3 + c * 4];
                t[2 + c * 4] = state[c * 4] ^ state[1 + c * 4] ^ G2X[state[2 + c * 4]] ^ G3X[state[3 + c * 4]];
                t[3 + c * 4] = G3X[state[c * 4]] ^ state[1 + c * 4] ^ state[2 + c * 4] ^ G2X[state[3 + c * 4]];
            }
        }else {
            for (c = 0; c < 4; c++) {
                t[c*4] = GEX[state[c*4]] ^ GBX[state[1+c*4]] ^ GDX[state[2+c*4]] ^ G9X[state[3+c*4]];
                t[1+c*4] = G9X[state[c*4]] ^ GEX[state[1+c*4]] ^ GBX[state[2+c*4]] ^ GDX[state[3+c*4]];
                t[2+c*4] = GDX[state[c*4]] ^ G9X[state[1+c*4]] ^ GEX[state[2+c*4]] ^ GBX[state[3+c*4]];
                t[3+c*4] = GBX[state[c*4]] ^ GDX[state[1+c*4]] ^ G9X[state[2+c*4]] ^ GEX[state[3+c*4]];
            }
        }
        
        return t;
    },

    addRoundKey = function(state, words, round) {
        var temp = [],
        i;
        for (i = 0; i < 16; i++) {
            temp[i] = state[i] ^ words[round][i];
        }
        return temp;
    },

    xorBlocks = function(block1, block2) {
        var temp = [],
        i;
        for (i = 0; i < 16; i++) {
            temp[i] = block1[i] ^ block2[i];
        }
        return temp;
    },

    expandKey = function(key) {
        // Expects a 1d number array
        var w = [],
        temp = [],
        i,
        r,
        t,
        flat = [],
        j;

        for (i = 0; i < Nk; i++) {
            r = [key[4 * i], key[4 * i + 1], key[4 * i + 2], key[4 * i + 3]];
            w[i] = r;
        }

        for (i = Nk; i < (4 * (Nr + 1)); i++) {
            w[i] = [];
            for (t = 0; t < 4; t++) {
                temp[t] = w[i - 1][t];
            }
            if (i % Nk === 0) {
                temp = subWord(rotWord(temp));
                temp[0] ^= Rcon[i / Nk - 1];
            } else if (Nk > 6 && i % Nk == 4) {
                temp = subWord(temp);
            }
            for (t = 0; t < 4; t++) {
                w[i][t] = w[i - Nk][t] ^ temp[t];
            }
        }
        for (i = 0; i < (Nr + 1); i++) {
            flat[i] = [];
            for (j = 0; j < 4; j++) {
                flat[i].push(w[i * 4 + j][0], w[i * 4 + j][1], w[i * 4 + j][2], w[i * 4 + j][3]);
            }
        }
        return flat;
    },

    subWord = function(w) {
        // apply SBox to 4-byte word w
        for (var i = 0; i < 4; i++) {
            w[i] = SBox[w[i]];
        }
        return w;
    },

    rotWord = function(w) {
        // rotate 4-byte word w left by one byte
        var tmp = w[0],
        i;
        for (i = 0; i < 4; i++) {
            w[i] = w[i + 1];
        }
        w[3] = tmp;
        return w;
    },

// jlcooke: 2012-07-12: added strhex + invertArr to compress G2X/G3X/G9X/GBX/GEX/SBox/SBoxInv/Rcon saving over 7KB, and added encString, decString
    strhex = function(str,size) {
        var ret = [];
        for (i=0; i<str.length; i+=size)
            ret[i/size] = parseInt(str.substr(i,size), 16);
        return ret;
    },
    invertArr = function(arr) {
        var ret = [];
        for (i=0; i<arr.length; i++)
            ret[arr[i]] = i;
        return ret;
    },
    Gxx = function(a, b) {
        var i, ret;

        ret = 0;
        for (i=0; i<8; i++) {
            ret = ((b&1)==1) ? ret^a : ret;
            /* xmult */
            a = (a>0x7f) ? 0x11b^(a<<1) : (a<<1);
            b >>>= 1;
        }

        return ret;
    },
    Gx = function(x) {
        var r = [];
        for (var i=0; i<256; i++)
            r[i] = Gxx(x, i);
        return r;
    },

    // S-box
/*
    SBox = [
    99, 124, 119, 123, 242, 107, 111, 197, 48, 1, 103, 43, 254, 215, 171,
    118, 202, 130, 201, 125, 250, 89, 71, 240, 173, 212, 162, 175, 156, 164,
    114, 192, 183, 253, 147, 38, 54, 63, 247, 204, 52, 165, 229, 241, 113,
    216, 49, 21, 4, 199, 35, 195, 24, 150, 5, 154, 7, 18, 128, 226,
    235, 39, 178, 117, 9, 131, 44, 26, 27, 110, 90, 160, 82, 59, 214,
    179, 41, 227, 47, 132, 83, 209, 0, 237, 32, 252, 177, 91, 106, 203,
    190, 57, 74, 76, 88, 207, 208, 239, 170, 251, 67, 77, 51, 133, 69,
    249, 2, 127, 80, 60, 159, 168, 81, 163, 64, 143, 146, 157, 56, 245,
    188, 182, 218, 33, 16, 255, 243, 210, 205, 12, 19, 236, 95, 151, 68,
    23, 196, 167, 126, 61, 100, 93, 25, 115, 96, 129, 79, 220, 34, 42,
    144, 136, 70, 238, 184, 20, 222, 94, 11, 219, 224, 50, 58, 10, 73,
    6, 36, 92, 194, 211, 172, 98, 145, 149, 228, 121, 231, 200, 55, 109,
    141, 213, 78, 169, 108, 86, 244, 234, 101, 122, 174, 8, 186, 120, 37,
    46, 28, 166, 180, 198, 232, 221, 116, 31, 75, 189, 139, 138, 112, 62,
    181, 102, 72, 3, 246, 14, 97, 53, 87, 185, 134, 193, 29, 158, 225,
    248, 152, 17, 105, 217, 142, 148, 155, 30, 135, 233, 206, 85, 40, 223,
    140, 161, 137, 13, 191, 230, 66, 104, 65, 153, 45, 15, 176, 84, 187,
    22], //*/ SBox = strhex('637c777bf26b6fc53001672bfed7ab76ca82c97dfa5947f0add4a2af9ca472c0b7fd9326363ff7cc34a5e5f171d8311504c723c31896059a071280e2eb27b27509832c1a1b6e5aa0523bd6b329e32f8453d100ed20fcb15b6acbbe394a4c58cfd0efaafb434d338545f9027f503c9fa851a3408f929d38f5bcb6da2110fff3d2cd0c13ec5f974417c4a77e3d645d197360814fdc222a908846eeb814de5e0bdbe0323a0a4906245cc2d3ac629195e479e7c8376d8dd54ea96c56f4ea657aae08ba78252e1ca6b4c6e8dd741f4bbd8b8a703eb5664803f60e613557b986c11d9ee1f8981169d98e949b1e87e9ce5528df8ca1890dbfe6426841992d0fb054bb16',2),

    // Precomputed lookup table for the inverse SBox
/*    SBoxInv = [
    82, 9, 106, 213, 48, 54, 165, 56, 191, 64, 163, 158, 129, 243, 215,
    251, 124, 227, 57, 130, 155, 47, 255, 135, 52, 142, 67, 68, 196, 222,
    233, 203, 84, 123, 148, 50, 166, 194, 35, 61, 238, 76, 149, 11, 66,
    250, 195, 78, 8, 46, 161, 102, 40, 217, 36, 178, 118, 91, 162, 73,
    109, 139, 209, 37, 114, 248, 246, 100, 134, 104, 152, 22, 212, 164, 92,
    204, 93, 101, 182, 146, 108, 112, 72, 80, 253, 237, 185, 218, 94, 21,
    70, 87, 167, 141, 157, 132, 144, 216, 171, 0, 140, 188, 211, 10, 247,
    228, 88, 5, 184, 179, 69, 6, 208, 44, 30, 143, 202, 63, 15, 2,
    193, 175, 189, 3, 1, 19, 138, 107, 58, 145, 17, 65, 79, 103, 220,
    234, 151, 242, 207, 206, 240, 180, 230, 115, 150, 172, 116, 34, 231, 173,
    53, 133, 226, 249, 55, 232, 28, 117, 223, 110, 71, 241, 26, 113, 29,
    41, 197, 137, 111, 183, 98, 14, 170, 24, 190, 27, 252, 86, 62, 75,
    198, 210, 121, 32, 154, 219, 192, 254, 120, 205, 90, 244, 31, 221, 168,
    51, 136, 7, 199, 49, 177, 18, 16, 89, 39, 128, 236, 95, 96, 81,
    127, 169, 25, 181, 74, 13, 45, 229, 122, 159, 147, 201, 156, 239, 160,
    224, 59, 77, 174, 42, 245, 176, 200, 235, 187, 60, 131, 83, 153, 97,
    23, 43, 4, 126, 186, 119, 214, 38, 225, 105, 20, 99, 85, 33, 12,
    125], //*/ SBoxInv = invertArr(SBox),

    // Rijndael Rcon
/*
    Rcon = [1, 2, 4, 8, 16, 32, 64, 128, 27, 54, 108, 216, 171, 77, 154, 47, 94,
    188, 99, 198, 151, 53, 106, 212, 179, 125, 250, 239, 197, 145],
//*/ Rcon = strhex('01020408102040801b366cd8ab4d9a2f5ebc63c697356ad4b37dfaefc591',2),

/*
    G2X = [
    0x00, 0x02, 0x04, 0x06, 0x08, 0x0a, 0x0c, 0x0e, 0x10, 0x12, 0x14, 0x16,
    0x18, 0x1a, 0x1c, 0x1e, 0x20, 0x22, 0x24, 0x26, 0x28, 0x2a, 0x2c, 0x2e,
    0x30, 0x32, 0x34, 0x36, 0x38, 0x3a, 0x3c, 0x3e, 0x40, 0x42, 0x44, 0x46,
    0x48, 0x4a, 0x4c, 0x4e, 0x50, 0x52, 0x54, 0x56, 0x58, 0x5a, 0x5c, 0x5e,
    0x60, 0x62, 0x64, 0x66, 0x68, 0x6a, 0x6c, 0x6e, 0x70, 0x72, 0x74, 0x76,
    0x78, 0x7a, 0x7c, 0x7e, 0x80, 0x82, 0x84, 0x86, 0x88, 0x8a, 0x8c, 0x8e,
    0x90, 0x92, 0x94, 0x96, 0x98, 0x9a, 0x9c, 0x9e, 0xa0, 0xa2, 0xa4, 0xa6,
    0xa8, 0xaa, 0xac, 0xae, 0xb0, 0xb2, 0xb4, 0xb6, 0xb8, 0xba, 0xbc, 0xbe,
    0xc0, 0xc2, 0xc4, 0xc6, 0xc8, 0xca, 0xcc, 0xce, 0xd0, 0xd2, 0xd4, 0xd6,
    0xd8, 0xda, 0xdc, 0xde, 0xe0, 0xe2, 0xe4, 0xe6, 0xe8, 0xea, 0xec, 0xee,
    0xf0, 0xf2, 0xf4, 0xf6, 0xf8, 0xfa, 0xfc, 0xfe, 0x1b, 0x19, 0x1f, 0x1d,
    0x13, 0x11, 0x17, 0x15, 0x0b, 0x09, 0x0f, 0x0d, 0x03, 0x01, 0x07, 0x05,
    0x3b, 0x39, 0x3f, 0x3d, 0x33, 0x31, 0x37, 0x35, 0x2b, 0x29, 0x2f, 0x2d,
    0x23, 0x21, 0x27, 0x25, 0x5b, 0x59, 0x5f, 0x5d, 0x53, 0x51, 0x57, 0x55,
    0x4b, 0x49, 0x4f, 0x4d, 0x43, 0x41, 0x47, 0x45, 0x7b, 0x79, 0x7f, 0x7d,
    0x73, 0x71, 0x77, 0x75, 0x6b, 0x69, 0x6f, 0x6d, 0x63, 0x61, 0x67, 0x65,
    0x9b, 0x99, 0x9f, 0x9d, 0x93, 0x91, 0x97, 0x95, 0x8b, 0x89, 0x8f, 0x8d,
    0x83, 0x81, 0x87, 0x85, 0xbb, 0xb9, 0xbf, 0xbd, 0xb3, 0xb1, 0xb7, 0xb5,
    0xab, 0xa9, 0xaf, 0xad, 0xa3, 0xa1, 0xa7, 0xa5, 0xdb, 0xd9, 0xdf, 0xdd,
    0xd3, 0xd1, 0xd7, 0xd5, 0xcb, 0xc9, 0xcf, 0xcd, 0xc3, 0xc1, 0xc7, 0xc5,
    0xfb, 0xf9, 0xff, 0xfd, 0xf3, 0xf1, 0xf7, 0xf5, 0xeb, 0xe9, 0xef, 0xed,
    0xe3, 0xe1, 0xe7, 0xe5
    ], //*/ G2X = Gx(2),

/*    G3X = [
    0x00, 0x03, 0x06, 0x05, 0x0c, 0x0f, 0x0a, 0x09, 0x18, 0x1b, 0x1e, 0x1d,
    0x14, 0x17, 0x12, 0x11, 0x30, 0x33, 0x36, 0x35, 0x3c, 0x3f, 0x3a, 0x39,
    0x28, 0x2b, 0x2e, 0x2d, 0x24, 0x27, 0x22, 0x21, 0x60, 0x63, 0x66, 0x65,
    0x6c, 0x6f, 0x6a, 0x69, 0x78, 0x7b, 0x7e, 0x7d, 0x74, 0x77, 0x72, 0x71,
    0x50, 0x53, 0x56, 0x55, 0x5c, 0x5f, 0x5a, 0x59, 0x48, 0x4b, 0x4e, 0x4d,
    0x44, 0x47, 0x42, 0x41, 0xc0, 0xc3, 0xc6, 0xc5, 0xcc, 0xcf, 0xca, 0xc9,
    0xd8, 0xdb, 0xde, 0xdd, 0xd4, 0xd7, 0xd2, 0xd1, 0xf0, 0xf3, 0xf6, 0xf5,
    0xfc, 0xff, 0xfa, 0xf9, 0xe8, 0xeb, 0xee, 0xed, 0xe4, 0xe7, 0xe2, 0xe1,
    0xa0, 0xa3, 0xa6, 0xa5, 0xac, 0xaf, 0xaa, 0xa9, 0xb8, 0xbb, 0xbe, 0xbd,
    0xb4, 0xb7, 0xb2, 0xb1, 0x90, 0x93, 0x96, 0x95, 0x9c, 0x9f, 0x9a, 0x99,
    0x88, 0x8b, 0x8e, 0x8d, 0x84, 0x87, 0x82, 0x81, 0x9b, 0x98, 0x9d, 0x9e,
    0x97, 0x94, 0x91, 0x92, 0x83, 0x80, 0x85, 0x86, 0x8f, 0x8c, 0x89, 0x8a,
    0xab, 0xa8, 0xad, 0xae, 0xa7, 0xa4, 0xa1, 0xa2, 0xb3, 0xb0, 0xb5, 0xb6,
    0xbf, 0xbc, 0xb9, 0xba, 0xfb, 0xf8, 0xfd, 0xfe, 0xf7, 0xf4, 0xf1, 0xf2,
    0xe3, 0xe0, 0xe5, 0xe6, 0xef, 0xec, 0xe9, 0xea, 0xcb, 0xc8, 0xcd, 0xce,
    0xc7, 0xc4, 0xc1, 0xc2, 0xd3, 0xd0, 0xd5, 0xd6, 0xdf, 0xdc, 0xd9, 0xda,
    0x5b, 0x58, 0x5d, 0x5e, 0x57, 0x54, 0x51, 0x52, 0x43, 0x40, 0x45, 0x46,
    0x4f, 0x4c, 0x49, 0x4a, 0x6b, 0x68, 0x6d, 0x6e, 0x67, 0x64, 0x61, 0x62,
    0x73, 0x70, 0x75, 0x76, 0x7f, 0x7c, 0x79, 0x7a, 0x3b, 0x38, 0x3d, 0x3e,
    0x37, 0x34, 0x31, 0x32, 0x23, 0x20, 0x25, 0x26, 0x2f, 0x2c, 0x29, 0x2a,
    0x0b, 0x08, 0x0d, 0x0e, 0x07, 0x04, 0x01, 0x02, 0x13, 0x10, 0x15, 0x16,
    0x1f, 0x1c, 0x19, 0x1a
    ], //*/ G3X = Gx(3),

/*
    G9X = [
    0x00, 0x09, 0x12, 0x1b, 0x24, 0x2d, 0x36, 0x3f, 0x48, 0x41, 0x5a, 0x53,
    0x6c, 0x65, 0x7e, 0x77, 0x90, 0x99, 0x82, 0x8b, 0xb4, 0xbd, 0xa6, 0xaf,
    0xd8, 0xd1, 0xca, 0xc3, 0xfc, 0xf5, 0xee, 0xe7, 0x3b, 0x32, 0x29, 0x20,
    0x1f, 0x16, 0x0d, 0x04, 0x73, 0x7a, 0x61, 0x68, 0x57, 0x5e, 0x45, 0x4c,
    0xab, 0xa2, 0xb9, 0xb0, 0x8f, 0x86, 0x9d, 0x94, 0xe3, 0xea, 0xf1, 0xf8,
    0xc7, 0xce, 0xd5, 0xdc, 0x76, 0x7f, 0x64, 0x6d, 0x52, 0x5b, 0x40, 0x49,
    0x3e, 0x37, 0x2c, 0x25, 0x1a, 0x13, 0x08, 0x01, 0xe6, 0xef, 0xf4, 0xfd,
    0xc2, 0xcb, 0xd0, 0xd9, 0xae, 0xa7, 0xbc, 0xb5, 0x8a, 0x83, 0x98, 0x91,
    0x4d, 0x44, 0x5f, 0x56, 0x69, 0x60, 0x7b, 0x72, 0x05, 0x0c, 0x17, 0x1e,
    0x21, 0x28, 0x33, 0x3a, 0xdd, 0xd4, 0xcf, 0xc6, 0xf9, 0xf0, 0xeb, 0xe2,
    0x95, 0x9c, 0x87, 0x8e, 0xb1, 0xb8, 0xa3, 0xaa, 0xec, 0xe5, 0xfe, 0xf7,
    0xc8, 0xc1, 0xda, 0xd3, 0xa4, 0xad, 0xb6, 0xbf, 0x80, 0x89, 0x92, 0x9b,
    0x7c, 0x75, 0x6e, 0x67, 0x58, 0x51, 0x4a, 0x43, 0x34, 0x3d, 0x26, 0x2f,
    0x10, 0x19, 0x02, 0x0b, 0xd7, 0xde, 0xc5, 0xcc, 0xf3, 0xfa, 0xe1, 0xe8,
    0x9f, 0x96, 0x8d, 0x84, 0xbb, 0xb2, 0xa9, 0xa0, 0x47, 0x4e, 0x55, 0x5c,
    0x63, 0x6a, 0x71, 0x78, 0x0f, 0x06, 0x1d, 0x14, 0x2b, 0x22, 0x39, 0x30,
    0x9a, 0x93, 0x88, 0x81, 0xbe, 0xb7, 0xac, 0xa5, 0xd2, 0xdb, 0xc0, 0xc9,
    0xf6, 0xff, 0xe4, 0xed, 0x0a, 0x03, 0x18, 0x11, 0x2e, 0x27, 0x3c, 0x35,
    0x42, 0x4b, 0x50, 0x59, 0x66, 0x6f, 0x74, 0x7d, 0xa1, 0xa8, 0xb3, 0xba,
    0x85, 0x8c, 0x97, 0x9e, 0xe9, 0xe0, 0xfb, 0xf2, 0xcd, 0xc4, 0xdf, 0xd6,
    0x31, 0x38, 0x23, 0x2a, 0x15, 0x1c, 0x07, 0x0e, 0x79, 0x70, 0x6b, 0x62,
    0x5d, 0x54, 0x4f, 0x46
    ], //*/ G9X = Gx(9),

/*    GBX = [
    0x00, 0x0b, 0x16, 0x1d, 0x2c, 0x27, 0x3a, 0x31, 0x58, 0x53, 0x4e, 0x45,
    0x74, 0x7f, 0x62, 0x69, 0xb0, 0xbb, 0xa6, 0xad, 0x9c, 0x97, 0x8a, 0x81,
    0xe8, 0xe3, 0xfe, 0xf5, 0xc4, 0xcf, 0xd2, 0xd9, 0x7b, 0x70, 0x6d, 0x66,
    0x57, 0x5c, 0x41, 0x4a, 0x23, 0x28, 0x35, 0x3e, 0x0f, 0x04, 0x19, 0x12,
    0xcb, 0xc0, 0xdd, 0xd6, 0xe7, 0xec, 0xf1, 0xfa, 0x93, 0x98, 0x85, 0x8e,
    0xbf, 0xb4, 0xa9, 0xa2, 0xf6, 0xfd, 0xe0, 0xeb, 0xda, 0xd1, 0xcc, 0xc7,
    0xae, 0xa5, 0xb8, 0xb3, 0x82, 0x89, 0x94, 0x9f, 0x46, 0x4d, 0x50, 0x5b,
    0x6a, 0x61, 0x7c, 0x77, 0x1e, 0x15, 0x08, 0x03, 0x32, 0x39, 0x24, 0x2f,
    0x8d, 0x86, 0x9b, 0x90, 0xa1, 0xaa, 0xb7, 0xbc, 0xd5, 0xde, 0xc3, 0xc8,
    0xf9, 0xf2, 0xef, 0xe4, 0x3d, 0x36, 0x2b, 0x20, 0x11, 0x1a, 0x07, 0x0c,
    0x65, 0x6e, 0x73, 0x78, 0x49, 0x42, 0x5f, 0x54, 0xf7, 0xfc, 0xe1, 0xea,
    0xdb, 0xd0, 0xcd, 0xc6, 0xaf, 0xa4, 0xb9, 0xb2, 0x83, 0x88, 0x95, 0x9e,
    0x47, 0x4c, 0x51, 0x5a, 0x6b, 0x60, 0x7d, 0x76, 0x1f, 0x14, 0x09, 0x02,
    0x33, 0x38, 0x25, 0x2e, 0x8c, 0x87, 0x9a, 0x91, 0xa0, 0xab, 0xb6, 0xbd,
    0xd4, 0xdf, 0xc2, 0xc9, 0xf8, 0xf3, 0xee, 0xe5, 0x3c, 0x37, 0x2a, 0x21,
    0x10, 0x1b, 0x06, 0x0d, 0x64, 0x6f, 0x72, 0x79, 0x48, 0x43, 0x5e, 0x55,
    0x01, 0x0a, 0x17, 0x1c, 0x2d, 0x26, 0x3b, 0x30, 0x59, 0x52, 0x4f, 0x44,
    0x75, 0x7e, 0x63, 0x68, 0xb1, 0xba, 0xa7, 0xac, 0x9d, 0x96, 0x8b, 0x80,
    0xe9, 0xe2, 0xff, 0xf4, 0xc5, 0xce, 0xd3, 0xd8, 0x7a, 0x71, 0x6c, 0x67,
    0x56, 0x5d, 0x40, 0x4b, 0x22, 0x29, 0x34, 0x3f, 0x0e, 0x05, 0x18, 0x13,
    0xca, 0xc1, 0xdc, 0xd7, 0xe6, 0xed, 0xf0, 0xfb, 0x92, 0x99, 0x84, 0x8f,
    0xbe, 0xb5, 0xa8, 0xa3
    ], //*/ GBX = Gx(0xb),

/*
    GDX = [
    0x00, 0x0d, 0x1a, 0x17, 0x34, 0x39, 0x2e, 0x23, 0x68, 0x65, 0x72, 0x7f,
    0x5c, 0x51, 0x46, 0x4b, 0xd0, 0xdd, 0xca, 0xc7, 0xe4, 0xe9, 0xfe, 0xf3,
    0xb8, 0xb5, 0xa2, 0xaf, 0x8c, 0x81, 0x96, 0x9b, 0xbb, 0xb6, 0xa1, 0xac,
    0x8f, 0x82, 0x95, 0x98, 0xd3, 0xde, 0xc9, 0xc4, 0xe7, 0xea, 0xfd, 0xf0,
    0x6b, 0x66, 0x71, 0x7c, 0x5f, 0x52, 0x45, 0x48, 0x03, 0x0e, 0x19, 0x14,
    0x37, 0x3a, 0x2d, 0x20, 0x6d, 0x60, 0x77, 0x7a, 0x59, 0x54, 0x43, 0x4e,
    0x05, 0x08, 0x1f, 0x12, 0x31, 0x3c, 0x2b, 0x26, 0xbd, 0xb0, 0xa7, 0xaa,
    0x89, 0x84, 0x93, 0x9e, 0xd5, 0xd8, 0xcf, 0xc2, 0xe1, 0xec, 0xfb, 0xf6,
    0xd6, 0xdb, 0xcc, 0xc1, 0xe2, 0xef, 0xf8, 0xf5, 0xbe, 0xb3, 0xa4, 0xa9,
    0x8a, 0x87, 0x90, 0x9d, 0x06, 0x0b, 0x1c, 0x11, 0x32, 0x3f, 0x28, 0x25,
    0x6e, 0x63, 0x74, 0x79, 0x5a, 0x57, 0x40, 0x4d, 0xda, 0xd7, 0xc0, 0xcd,
    0xee, 0xe3, 0xf4, 0xf9, 0xb2, 0xbf, 0xa8, 0xa5, 0x86, 0x8b, 0x9c, 0x91,
    0x0a, 0x07, 0x10, 0x1d, 0x3e, 0x33, 0x24, 0x29, 0x62, 0x6f, 0x78, 0x75,
    0x56, 0x5b, 0x4c, 0x41, 0x61, 0x6c, 0x7b, 0x76, 0x55, 0x58, 0x4f, 0x42,
    0x09, 0x04, 0x13, 0x1e, 0x3d, 0x30, 0x27, 0x2a, 0xb1, 0xbc, 0xab, 0xa6,
    0x85, 0x88, 0x9f, 0x92, 0xd9, 0xd4, 0xc3, 0xce, 0xed, 0xe0, 0xf7, 0xfa,
    0xb7, 0xba, 0xad, 0xa0, 0x83, 0x8e, 0x99, 0x94, 0xdf, 0xd2, 0xc5, 0xc8,
    0xeb, 0xe6, 0xf1, 0xfc, 0x67, 0x6a, 0x7d, 0x70, 0x53, 0x5e, 0x49, 0x44,
    0x0f, 0x02, 0x15, 0x18, 0x3b, 0x36, 0x21, 0x2c, 0x0c, 0x01, 0x16, 0x1b,
    0x38, 0x35, 0x22, 0x2f, 0x64, 0x69, 0x7e, 0x73, 0x50, 0x5d, 0x4a, 0x47,
    0xdc, 0xd1, 0xc6, 0xcb, 0xe8, 0xe5, 0xf2, 0xff, 0xb4, 0xb9, 0xae, 0xa3,
    0x80, 0x8d, 0x9a, 0x97
    ], //*/ GDX = Gx(0xd),

/*
    GEX = [
    0x00, 0x0e, 0x1c, 0x12, 0x38, 0x36, 0x24, 0x2a, 0x70, 0x7e, 0x6c, 0x62,
    0x48, 0x46, 0x54, 0x5a, 0xe0, 0xee, 0xfc, 0xf2, 0xd8, 0xd6, 0xc4, 0xca,
    0x90, 0x9e, 0x8c, 0x82, 0xa8, 0xa6, 0xb4, 0xba, 0xdb, 0xd5, 0xc7, 0xc9,
    0xe3, 0xed, 0xff, 0xf1, 0xab, 0xa5, 0xb7, 0xb9, 0x93, 0x9d, 0x8f, 0x81,
    0x3b, 0x35, 0x27, 0x29, 0x03, 0x0d, 0x1f, 0x11, 0x4b, 0x45, 0x57, 0x59,
    0x73, 0x7d, 0x6f, 0x61, 0xad, 0xa3, 0xb1, 0xbf, 0x95, 0x9b, 0x89, 0x87,
    0xdd, 0xd3, 0xc1, 0xcf, 0xe5, 0xeb, 0xf9, 0xf7, 0x4d, 0x43, 0x51, 0x5f,
    0x75, 0x7b, 0x69, 0x67, 0x3d, 0x33, 0x21, 0x2f, 0x05, 0x0b, 0x19, 0x17,
    0x76, 0x78, 0x6a, 0x64, 0x4e, 0x40, 0x52, 0x5c, 0x06, 0x08, 0x1a, 0x14,
    0x3e, 0x30, 0x22, 0x2c, 0x96, 0x98, 0x8a, 0x84, 0xae, 0xa0, 0xb2, 0xbc,
    0xe6, 0xe8, 0xfa, 0xf4, 0xde, 0xd0, 0xc2, 0xcc, 0x41, 0x4f, 0x5d, 0x53,
    0x79, 0x77, 0x65, 0x6b, 0x31, 0x3f, 0x2d, 0x23, 0x09, 0x07, 0x15, 0x1b,
    0xa1, 0xaf, 0xbd, 0xb3, 0x99, 0x97, 0x85, 0x8b, 0xd1, 0xdf, 0xcd, 0xc3,
    0xe9, 0xe7, 0xf5, 0xfb, 0x9a, 0x94, 0x86, 0x88, 0xa2, 0xac, 0xbe, 0xb0,
    0xea, 0xe4, 0xf6, 0xf8, 0xd2, 0xdc, 0xce, 0xc0, 0x7a, 0x74, 0x66, 0x68,
    0x42, 0x4c, 0x5e, 0x50, 0x0a, 0x04, 0x16, 0x18, 0x32, 0x3c, 0x2e, 0x20,
    0xec, 0xe2, 0xf0, 0xfe, 0xd4, 0xda, 0xc8, 0xc6, 0x9c, 0x92, 0x80, 0x8e,
    0xa4, 0xaa, 0xb8, 0xb6, 0x0c, 0x02, 0x10, 0x1e, 0x34, 0x3a, 0x28, 0x26,
    0x7c, 0x72, 0x60, 0x6e, 0x44, 0x4a, 0x58, 0x56, 0x37, 0x39, 0x2b, 0x25,
    0x0f, 0x01, 0x13, 0x1d, 0x47, 0x49, 0x5b, 0x55, 0x7f, 0x71, 0x63, 0x6d,
    0xd7, 0xd9, 0xcb, 0xc5, 0xef, 0xe1, 0xf3, 0xfd, 0xa7, 0xa9, 0xbb, 0xb5,
    0x9f, 0x91, 0x83, 0x8d
    ], //*/ GEX = Gx(0xe),

    enc = function(string, pass, binary) {
        // string, password in plaintext
        var salt = randArr(8),
        pbe = openSSLKey(s2a(pass, binary), salt),
        key = pbe.key,
        iv = pbe.iv,
        cipherBlocks,
        saltBlock = [[83, 97, 108, 116, 101, 100, 95, 95].concat(salt)];
        string = s2a(string, binary);
        cipherBlocks = rawEncrypt(string, key, iv);
        // Spells out 'Salted__'
        cipherBlocks = saltBlock.concat(cipherBlocks);
        return Base64.encode(cipherBlocks);
    },

    dec = function(string, pass, binary) {
        // string, password in plaintext
        var cryptArr = Base64.decode(string),
        salt = cryptArr.slice(8, 16),
        pbe = openSSLKey(s2a(pass, binary), salt),
        key = pbe.key,
        iv = pbe.iv;
        cryptArr = cryptArr.slice(16, cryptArr.length);
        // Take off the Salted__ffeeddcc
        string = rawDecrypt(cryptArr, key, iv, binary);
        return string;
    },
    
    MD5 = function(numArr) {

        function rotateLeft(lValue, iShiftBits) {
            return (lValue << iShiftBits) | (lValue >>> (32 - iShiftBits));
        }

        function addUnsigned(lX, lY) {
            var lX4,
            lY4,
            lX8,
            lY8,
            lResult;
            lX8 = (lX & 0x80000000);
            lY8 = (lY & 0x80000000);
            lX4 = (lX & 0x40000000);
            lY4 = (lY & 0x40000000);
            lResult = (lX & 0x3FFFFFFF) + (lY & 0x3FFFFFFF);
            if (lX4 & lY4) {
                return (lResult ^ 0x80000000 ^ lX8 ^ lY8);
            }
            if (lX4 | lY4) {
                if (lResult & 0x40000000) {
                    return (lResult ^ 0xC0000000 ^ lX8 ^ lY8);
                } else {
                    return (lResult ^ 0x40000000 ^ lX8 ^ lY8);
                }
            } else {
                return (lResult ^ lX8 ^ lY8);
            }
        }

        function f(x, y, z) {
            return (x & y) | ((~x) & z);
        }
        function g(x, y, z) {
            return (x & z) | (y & (~z));
        }
        function h(x, y, z) {
            return (x ^ y ^ z);
        }
        function funcI(x, y, z) {
            return (y ^ (x | (~z)));
        }

        function ff(a, b, c, d, x, s, ac) {
            a = addUnsigned(a, addUnsigned(addUnsigned(f(b, c, d), x), ac));
            return addUnsigned(rotateLeft(a, s), b);
        }

        function gg(a, b, c, d, x, s, ac) {
            a = addUnsigned(a, addUnsigned(addUnsigned(g(b, c, d), x), ac));
            return addUnsigned(rotateLeft(a, s), b);
        }

        function hh(a, b, c, d, x, s, ac) {
            a = addUnsigned(a, addUnsigned(addUnsigned(h(b, c, d), x), ac));
            return addUnsigned(rotateLeft(a, s), b);
        }

        function ii(a, b, c, d, x, s, ac) {
            a = addUnsigned(a, addUnsigned(addUnsigned(funcI(b, c, d), x), ac));
            return addUnsigned(rotateLeft(a, s), b);
        }

        function convertToWordArray(numArr) {
            var lWordCount,
            lMessageLength = numArr.length,
            lNumberOfWords_temp1 = lMessageLength + 8,
            lNumberOfWords_temp2 = (lNumberOfWords_temp1 - (lNumberOfWords_temp1 % 64)) / 64,
            lNumberOfWords = (lNumberOfWords_temp2 + 1) * 16,
            lWordArray = [],
            lBytePosition = 0,
            lByteCount = 0;
            while (lByteCount < lMessageLength) {
                lWordCount = (lByteCount - (lByteCount % 4)) / 4;
                lBytePosition = (lByteCount % 4) * 8;
                lWordArray[lWordCount] = (lWordArray[lWordCount] | (numArr[lByteCount] << lBytePosition));
                lByteCount++;
            }
            lWordCount = (lByteCount - (lByteCount % 4)) / 4;
            lBytePosition = (lByteCount % 4) * 8;
            lWordArray[lWordCount] = lWordArray[lWordCount] | (0x80 << lBytePosition);
            lWordArray[lNumberOfWords - 2] = lMessageLength << 3;
            lWordArray[lNumberOfWords - 1] = lMessageLength >>> 29;
            return lWordArray;
        }

        function wordToHex(lValue) {
            var lByte,
            lCount,
            wordToHexArr = [];
            for (lCount = 0; lCount <= 3; lCount++) {
                lByte = (lValue >>> (lCount * 8)) & 255;
                wordToHexArr = wordToHexArr.concat(lByte);
             }
            return wordToHexArr;
        }

        /*function utf8Encode(string) {
            string = string.replace(/\r\n/g, "\n");
            var utftext = "",
            n,
            c;

            for (n = 0; n < string.length; n++) {

                c = string.charCodeAt(n);

                if (c < 128) {
                    utftext += String.fromCharCode(c);
                }
                else if ((c > 127) && (c < 2048)) {
                    utftext += String.fromCharCode((c >> 6) | 192);
                    utftext += String.fromCharCode((c & 63) | 128);
                }
                else {
                    utftext += String.fromCharCode((c >> 12) | 224);
                    utftext += String.fromCharCode(((c >> 6) & 63) | 128);
                    utftext += String.fromCharCode((c & 63) | 128);
                }

            }

            return utftext;
        }*/

        var x = [],
        k,
        AA,
        BB,
        CC,
        DD,
        a,
        b,
        c,
        d,
        rnd = strhex('67452301efcdab8998badcfe10325476d76aa478e8c7b756242070dbc1bdceeef57c0faf4787c62aa8304613fd469501698098d88b44f7afffff5bb1895cd7be6b901122fd987193a679438e49b40821f61e2562c040b340265e5a51e9b6c7aad62f105d02441453d8a1e681e7d3fbc821e1cde6c33707d6f4d50d87455a14eda9e3e905fcefa3f8676f02d98d2a4c8afffa39428771f6816d9d6122fde5380ca4beea444bdecfa9f6bb4b60bebfbc70289b7ec6eaa127fad4ef308504881d05d9d4d039e6db99e51fa27cf8c4ac5665f4292244432aff97ab9423a7fc93a039655b59c38f0ccc92ffeff47d85845dd16fa87e4ffe2ce6e0a30143144e0811a1f7537e82bd3af2352ad7d2bbeb86d391',8);

        x = convertToWordArray(numArr);

        a = rnd[0];
        b = rnd[1];
        c = rnd[2];
        d = rnd[3]

        for (k = 0; k < x.length; k += 16) {
            AA = a;
            BB = b;
            CC = c;
            DD = d;
            a = ff(a, b, c, d, x[k + 0], 7, rnd[4]);
            d = ff(d, a, b, c, x[k + 1], 12, rnd[5]);
            c = ff(c, d, a, b, x[k + 2], 17, rnd[6]);
            b = ff(b, c, d, a, x[k + 3], 22, rnd[7]);
            a = ff(a, b, c, d, x[k + 4], 7, rnd[8]);
            d = ff(d, a, b, c, x[k + 5], 12, rnd[9]);
            c = ff(c, d, a, b, x[k + 6], 17, rnd[10]);
            b = ff(b, c, d, a, x[k + 7], 22, rnd[11]);
            a = ff(a, b, c, d, x[k + 8], 7, rnd[12]);
            d = ff(d, a, b, c, x[k + 9], 12, rnd[13]);
            c = ff(c, d, a, b, x[k + 10], 17, rnd[14]);
            b = ff(b, c, d, a, x[k + 11], 22, rnd[15]);
            a = ff(a, b, c, d, x[k + 12], 7, rnd[16]);
            d = ff(d, a, b, c, x[k + 13], 12, rnd[17]);
            c = ff(c, d, a, b, x[k + 14], 17, rnd[18]);
            b = ff(b, c, d, a, x[k + 15], 22, rnd[19]);
            a = gg(a, b, c, d, x[k + 1], 5, rnd[20]);
            d = gg(d, a, b, c, x[k + 6], 9, rnd[21]);
            c = gg(c, d, a, b, x[k + 11], 14, rnd[22]);
            b = gg(b, c, d, a, x[k + 0], 20, rnd[23]);
            a = gg(a, b, c, d, x[k + 5], 5, rnd[24]);
            d = gg(d, a, b, c, x[k + 10], 9, rnd[25]);
            c = gg(c, d, a, b, x[k + 15], 14, rnd[26]);
            b = gg(b, c, d, a, x[k + 4], 20, rnd[27]);
            a = gg(a, b, c, d, x[k + 9], 5, rnd[28]);
            d = gg(d, a, b, c, x[k + 14], 9, rnd[29]);
            c = gg(c, d, a, b, x[k + 3], 14, rnd[30]);
            b = gg(b, c, d, a, x[k + 8], 20, rnd[31]);
            a = gg(a, b, c, d, x[k + 13], 5, rnd[32]);
            d = gg(d, a, b, c, x[k + 2], 9, rnd[33]);
            c = gg(c, d, a, b, x[k + 7], 14, rnd[34]);
            b = gg(b, c, d, a, x[k + 12], 20, rnd[35]);
            a = hh(a, b, c, d, x[k + 5], 4, rnd[36]);
            d = hh(d, a, b, c, x[k + 8], 11, rnd[37]);
            c = hh(c, d, a, b, x[k + 11], 16, rnd[38]);
            b = hh(b, c, d, a, x[k + 14], 23, rnd[39]);
            a = hh(a, b, c, d, x[k + 1], 4, rnd[40]);
            d = hh(d, a, b, c, x[k + 4], 11, rnd[41]);
            c = hh(c, d, a, b, x[k + 7], 16, rnd[42]);
            b = hh(b, c, d, a, x[k + 10], 23, rnd[43]);
            a = hh(a, b, c, d, x[k + 13], 4, rnd[44]);
            d = hh(d, a, b, c, x[k + 0], 11, rnd[45]);
            c = hh(c, d, a, b, x[k + 3], 16, rnd[46]);
            b = hh(b, c, d, a, x[k + 6], 23, rnd[47]);
            a = hh(a, b, c, d, x[k + 9], 4, rnd[48]);
            d = hh(d, a, b, c, x[k + 12], 11, rnd[49]);
            c = hh(c, d, a, b, x[k + 15], 16, rnd[50]);
            b = hh(b, c, d, a, x[k + 2], 23, rnd[51]);
            a = ii(a, b, c, d, x[k + 0], 6, rnd[52]);
            d = ii(d, a, b, c, x[k + 7], 10, rnd[53]);
            c = ii(c, d, a, b, x[k + 14], 15, rnd[54]);
            b = ii(b, c, d, a, x[k + 5], 21, rnd[55]);
            a = ii(a, b, c, d, x[k + 12], 6, rnd[56]);
            d = ii(d, a, b, c, x[k + 3], 10, rnd[57]);
            c = ii(c, d, a, b, x[k + 10], 15, rnd[58]);
            b = ii(b, c, d, a, x[k + 1], 21, rnd[59]);
            a = ii(a, b, c, d, x[k + 8], 6, rnd[60]);
            d = ii(d, a, b, c, x[k + 15], 10, rnd[61]);
            c = ii(c, d, a, b, x[k + 6], 15, rnd[62]);
            b = ii(b, c, d, a, x[k + 13], 21, rnd[63]);
            a = ii(a, b, c, d, x[k + 4], 6, rnd[64]);
            d = ii(d, a, b, c, x[k + 11], 10, rnd[65]);
            c = ii(c, d, a, b, x[k + 2], 15, rnd[66]);
            b = ii(b, c, d, a, x[k + 9], 21, rnd[67]);
            a = addUnsigned(a, AA);
            b = addUnsigned(b, BB);
            c = addUnsigned(c, CC);
            d = addUnsigned(d, DD);
        }

        return wordToHex(a).concat(wordToHex(b), wordToHex(c), wordToHex(d));
    },

    encString = function(plaintext, key, iv) {
        plaintext = s2a(plaintext);

        key = s2a(key);
        for (var i=key.length; i<32; i++)
            key[i] = 0;

        if (iv == null) {
            iv = genIV();
        } else {
            iv = s2a(iv);
            for (var i=iv.length; i<16; i++)
                iv[i] = 0;
        }

        var ct = rawEncrypt(plaintext, key, iv);
        var ret = [iv];
        for (var i=0; i<ct.length; i++)
            ret[ret.length] = ct[i];
        return Base64.encode(ret);
    },

    decString = function(ciphertext, key) {
        var tmp = Base64.decode(ciphertext);
        var iv = tmp.slice(0, 16);
        var ct = tmp.slice(16, tmp.length);

        key = s2a(key);
        for (var i=key.length; i<32; i++)
            key[i] = 0;

        var pt = rawDecrypt(ct, key, iv, false);
        return pt;
    },

    Base64 = (function(){
        // Takes a Nx16x1 byte array and converts it to Base64
        var _chars = 'ABCDEFGHIJKLMNOPQRSTUVWXYZabcdefghijklmnopqrstuvwxyz0123456789+/',
        chars = _chars.split(''),
        
        encode = function(b, withBreaks) {
            var flatArr = [],
            b64 = '',
            i,
            broken_b64;
            totalChunks = Math.floor(b.length * 16 / 3);
            for (i = 0; i < b.length * 16; i++) {
                flatArr.push(b[Math.floor(i / 16)][i % 16]);
            }
            for (i = 0; i < flatArr.length; i = i + 3) {
                b64 += chars[flatArr[i] >> 2];
                b64 += chars[((flatArr[i] & 3) << 4) | (flatArr[i + 1] >> 4)];
                if (! (flatArr[i + 1] === undefined)) {
                    b64 += chars[((flatArr[i + 1] & 15) << 2) | (flatArr[i + 2] >> 6)];
                } else {
                    b64 += '=';
                }
                if (! (flatArr[i + 2] === undefined)) {
                    b64 += chars[flatArr[i + 2] & 63];
                } else {
                    b64 += '=';
                }
            }
            // OpenSSL is super particular about line breaks
            broken_b64 = b64.slice(0, 64) + '\n';
            for (i = 1; i < (Math.ceil(b64.length / 64)); i++) {
                broken_b64 += b64.slice(i * 64, i * 64 + 64) + (Math.ceil(b64.length / 64) == i + 1 ? '': '\n');
            }
            return broken_b64;
        },
        
        decode = function(string) {
            string = string.replace(/\n/g, '');
            var flatArr = [],
            c = [],
            b = [],
            i;
            for (i = 0; i < string.length; i = i + 4) {
                c[0] = _chars.indexOf(string.charAt(i));
                c[1] = _chars.indexOf(string.charAt(i + 1));
                c[2] = _chars.indexOf(string.charAt(i + 2));
                c[3] = _chars.indexOf(string.charAt(i + 3));

                b[0] = (c[0] << 2) | (c[1] >> 4);
                b[1] = ((c[1] & 15) << 4) | (c[2] >> 2);
                b[2] = ((c[2] & 3) << 6) | c[3];
                flatArr.push(b[0], b[1], b[2]);
            }
            flatArr = flatArr.slice(0, flatArr.length - (flatArr.length % 16));
            return flatArr;
        };
        
        //internet explorer
        if(typeof Array.indexOf === "function") {
            _chars = chars;
        }
        
        /*
        //other way to solve internet explorer problem
        if(!Array.indexOf){
            Array.prototype.indexOf = function(obj){
                for(var i=0; i<this.length; i++){
                    if(this[i]===obj){
                        return i;
                    }
                }
                return -1;
            }
        }
        */
        
        
        return {
            "encode": encode,
            "decode": decode
        };
    })();

    return {
        "size": size,
        "h2a":h2a,
        "expandKey":expandKey,
        "encryptBlock":encryptBlock,
        "decryptBlock":decryptBlock,
        "Decrypt":Decrypt,
        "s2a":s2a,
        "rawEncrypt":rawEncrypt,
        "dec":dec,
        "openSSLKey":openSSLKey,
        "a2h":a2h,
        "enc":enc,
        "Hash":{"MD5":MD5},
        "Base64":Base64
    };

})();

if ( typeof define === "function" ) {
    define(function () { return GibberishAES; });
}
