# Supplementary material for: Outsourcing Medical Data Analyses: Can Technology Overcome Legal, Privacy, and Confidentiality Issues?
Source: J Med Internet Res. 2013 Dec 16;15(12):e283. doi: 10.2196/jmir.2471 (PMC3877744; doi:10.2196/jmir.2471)
Supplement: Supplementary file 7 [file jmir_v15i12e283_app7.zip]

Archive with 30 entries (30 files):
- abalone_enc.tree
- arrhythmia_enc.tree
- audiology_enc.tree
- breast-cancer-wisconsin_enc.tree
- breast-cancer_enc.tree
- breast-tissue_enc.tree
- cardiotocography_enc.tree
- cmc_enc.tree
- colic_enc.tree
- covtype_enc.tree
- dermatology_enc.tree
- diabetes_enc.tree
- diagnosis_enc.tree
- echocardiogram_enc.tree
- ecoli_enc.tree
- haberman_enc.tree
- heart_enc.tree
- hepatitis_enc.tree
- iris_enc.tree
- lung-cancer_enc.tree
- lymphography_enc.tree
- mammographic_masses_enc.tree
- mushroom_enc.tree
- post-operative_enc.tree
- primary-tumor_enc.tree
- seeds_enc.tree
- soybean_enc.tree
- spectf_train_enc.tree
- yeast_enc.tree
- zoo_enc.tree
